# Supplementary material for: Gut Biogeography Accentuates Sex-Related Differences in the Murine Microbiome
Source: Microorganisms. 2024 Jan 22;12(1):221. doi: 10.3390/microorganisms12010221 (PMC10821414; doi:10.3390/microorganisms12010221)
Supplement: Supplementary file 1 [file microorganisms-12-00221-s001.zip]

Archive with 1 entries (1 files):
- microorganisms-2798201-supplementary.pdf
